# Supplementary material for: Efficacy and safety of Tuina (Chinese Therapeutic Massage) for chronic ankle instability: A systematic review and meta-analysis of randomized controlled trials
Source: PLoS One. 2025 Jun 6;20(6):e0321771. doi: 10.1371/journal.pone.0321771 (PMC12143534; doi:10.1371/journal.pone.0321771)
Supplement: S2 Table — (XLSX) [file pone.0321771.s002.xlsx]

## Sheet: Sheet1
No.	Year	Author	Title	Reasons for exclusion	Reasons for inclusion
3	2024	XI Rui	Research progress on the therapeutic effect and mechanism of Mulligan dynamic joint release on musculoskeletal diseases	Other diagnostic criteria or interventions
2	2024	XU ZP	Clinical efficacy observation of alendronate sodium vitamin D3 combined with traditional Chinese medicine manipulation in the treatment of chronic ankle injury secondary to localized osteoporosis	No relevant outcomes
1	2024	ZHANG Qi	Clinical effects of point-and-press manipulation combined with exercise therapy in postoperative functional rehabilitation of chronic lateral ankle instability	The article type does not match
13	2023	CHEN Wenxiao	Observation on the effect of fumigation of self-proposed she medicine blood-activating and tendon-shuffling formula combined with orthopedic manipulation in the treatment of old ankle sprain	Ineligible diagnostic criteria
19	2023	HAN Meijun	Treatment of 40 cases of acute ankle sprains by fumigation of Su Hong Shu Jian Fang combined with tendon manipulation	The article type does not match
12	2023	HONG Zhiqun	Analysis of the efficacy of manipulation with rehabilitation training in the treatment of obsolete ankle injuries		Meeting the inclusion criteria
11	2023	Lewis, SR	Surgical versus non-surgical interventions for displaced intra-articular calcaneal fractures	Other diagnostic criteria or interventions
14	2023	LI Beng	Clinical observation on the treatment of lumbar intervertebral disc herniation of qi stagnation and blood stasis type by traditional Chinese medicine fumigation combined with traditional physiotherapy	Other diagnostic criteria or interventions
10	2023	Li JG	Establishment of an animal model of acute lateral ankle sprain and research on the intervention mechanism of shaking, plucking and poking maneuver	Interventions were not up to standard
15	2023	Li Lina	Clinical analysis of electric standing bed combined with ankle-foot orthosis for the treatment of lower limb extensor spasms in stroke	Interventions were not up to standard
25	2023	Li Yongcong	Clinical efficacy of talar arthroscopy combined with traditional manipulation and closed reduction in the treatment of Sanders type II calcaneal fracture	Interventions were not up to standard
17	2023	LIANG An	Clinical study on the treatment of knee osteoarthritis in remission stage by seated knee adjustment method combined with proprioceptive training	Interventions were not up to standard
21	2023	LIU Yonglin	Application effect of supraspinatus sciatic nerve block in analgesia	Records removed for other reasons
9	2023	Qing Hengzhen	Efficacy of eleven-party medicinal wine in treating chronic ankle injuries and its effect on serum TNF-α and IL-6 levels	The article type does not match
16	2023	SHI Sheng-Min	Treatment of a case of Bosworth fracture dislocation of the ankle joint	The article type does not match
8	2023	SHI Zhan	Clinical study of Chinese medicine foot fumigation in the treatment of old ankle sprain in ballet dancers	The article type does not match
7	2023	Wen, ZL	The effect of Tuina based on the concept of hip-knee-ankle conjugation in patients with chronic ankle instability: study protocol for a randomized controlled trial	Records removed for other reasons
22	2023	YAN Congying	Clinical study on the treatment of lower limb atherosclerotic occlusive disease by traditional Chinese medicine foot bath combined with acupoint massage	Other diagnostic criteria or interventions
20	2023	YANG Zhimin	Net Meta-analysis of the Effectiveness of Commonly Used Traditional Chinese Medicine External Therapies for Acute Ankle Sprains	No relevant outcomes
6	2023	YI Kun YIN	Effects of joint loosening on exercise biomechanical characteristics of patients with chronic ankle instability: a randomized controlled tria	No relevant outcomes
5	2023	Yi-Kun Yin	Intervention effect of joint release surgery with conventional exercise therapy on chronic ankle instability in young people	The article type does not match
18	2023	Zeng Haiqian	The efficacy of proprioceptive training combined with joint loosening manipulation on ankle sprain	Non-RCTs
23	2023	ZHANG Cong	The efficacy of Gustilo type III open distal tibia fracture treated with core-drilled intramedullary nail internal fixation by suprapatellar approach	Other diagnostic criteria or interventions
4	2023	ZHANG Linjun	Research progress in improving dynamic stability of patients with functional ankle instability through exercise therapy	Non-RCTs
24	2023	Zhao Jiangwei	Clinical observation on lower limb muscle strength of patients recovering from stroke by sparrow pecking and stabbing tibiofibular nerve branch point	Non-RCTs
43	2022	JIANG Yifan	Clinical efficacy of orthopedic treatment of ankle fractures in Chinese medicine	The article type does not match
44	2022	Jiang Yunqing	Clinical nursing analysis of acupoint application combined with meridian massage in postoperative patients with heel fracture	Other diagnostic criteria or interventions
41	2022	LI Guifeng	Observation on the effect of traditional Chinese medicine manipulation and restoration in the treatment of ankle fracture combined with lower tibiofibular joint separation	The article type does not match
46	2022	Liang Ai	Clinical observation on the treatment of achalasia by acupuncture at the focal point of junctional tendon of gastrocnemius muscle	The article type does not match
45	2022	Ren Guoqing	Clinical efficacy of Chinese orthopedic manipulation combined with ultrashort wave in the treatment of acute ankle sprain	The article type does not match
40	2022	Xie Lili	Effect of traditional Chinese medicine foot soak combined with foot massage and massage to assist western medicine in treating patients with early diabetic foot	Ineligible diagnostic criteria
39	2022	Xie Xuemei	Clinical effect of wrist and ankle acupuncture combined with traditional Chinese medicine directional drug delivery in the treatment of lumbar intervertebral disc herniation	Ineligible diagnostic criteria
42	2022	CAO Lei	Effect of external application of traditional Chinese medicine combined with acupoint massage on postoperative functional rehabilitation of children with supracondylar humerus fracture	Ineligible diagnostic criteria
38	2022	CHEN Ying	Clinical study on the treatment of obsolete ankle sprain with small needle knife and tuina manipulation	Other diagnostic criteria or interventions
37	2022	de Ruvo, R	The Effect of Manual Therapy Plus Exercise in Patients with Lateral Ankle Sprains: A Critically Appraised Topic with a Meta-Analysis	Interventions were not up to standard
36	2022	Deng Fawei	Research progress of using physical therapy to improve ankle joint activity limitation in patients with chronic ankle instability	Interventions were not up to standard
35	2022	He Qingsheng	Clinical observation on 60 cases of obsolete ankle sprain treated by manipulation with rehabilitation exercise and traditional Chinese medicine fumigation	The article type does not match
34	2022	Jaffri, A	Effects of Midfoot Joint Mobilization on Perceived Ankle-Foot Function in Chronic Ankle Instability: A Crossover Clinical Trial	The article type does not match
33	2022	Jing Chengyang	Clinical study on Chinese acupoint therapy to promote balance function recovery in patients with lateral ankle sprain	The article type does not match
32	2022	Kim, H	Effect of Joint Mobilization in Individuals with Chronic Ankle Instability: A Systematic Review and Meta-Analysis	The article type does not match
31	2022	SHI Xiaojian	A systematic review of physical therapy techniques to improve neuromuscular control disorders in chronic ankle instability	The article type does not match
30	2022	WANG Shengbao	Evaluation of therapeutic effect of microneedle knife combined with tendon and bone-setting manipulation in the treatment of old ankle joint injury	The article type does not match
29	2022	Weerasekara, I	Feasibility of Using Detuned Laser as a Placebo In Manual Therapy Research: An Analysis of Participant Perceptions	Non-RCTs
28	2022	WU JD	Therapeutic effect observation of Qinggong external ankle tendon manipulation combined with traditional Chinese medicine fumigation in the treatment of old ankle sprain		Meeting the inclusion criteria
27	2022	ZHU Bibo	Effect of Tui Na and Chinese medicine collapsing impregnation with proprioceptive training in the treatment of patients with old ankle sprains	Non-RCTs
26	2022	ZHU Ping	Short-term efficacy observation of appliance-assisted release technique in the treatment of basketball players with ankle instability	Other diagnostic criteria or interventions
58	2021	Bu Tiansheng	Clinical efficacy of five-flavored manna medicated bath granules combined with Chinese medicine tendon manipulation on chronic lateral ankle instability	The article type does not match
57	2021	Gai Dasheng	Standardized clinical research on the treatment of chronic ankle functional instability by acupuncture combined with Yiqian exercise	The article type does not match
67	2021	He Pengjun	Comparison of the effects of manual external fixation and surgical internal fixation in the treatment of patients with postrotation external rotation ankle fractures	The article type does not match
61	2021	Li Baocai	Clinical efficacy analysis of Chinese medicine orthopedic manipulation in the treatment of supracondylar humerus fracture	The article type does not match
73	2021	Ran Mingshan	Observation on the immediate efficacy of 20 cases of knee osteoarthritis treated with knee-ankle co-adjustment method in supine position	The article type does not match
70	2021	SUN Hongbo	Comparison of the effects of surgical treatment and manipulative reduction of ankle fractures	The article type does not match
66	2021	WANG Lu	Analysis of the efficacy of two fixation styles in the treatment of unstable tibiofibular fracture after manual reduction	Interventions were not up to standard
68	2021	Xie Xin	A study on the resetting of posterior ankle fracture and three-dimensional mapping by the “Golden Pin Bone Plucking” method	Ineligible diagnostic criteria
59	2021	XING Ming-Xiang	Effect of bone-setting formula on joint function after external fixation of ankle fracture	Ineligible diagnostic criteria
64	2021	Zhang K-chang	Effects of Chinese orthopedics combined with cut-and-replace internal fixation on fracture healing and joint function recovery in patients with ankle fractures	Ineligible diagnostic criteria
60	2021	ZHANG Long	The key points of 82 cases of supracondylar humerus fracture treated by manual reduction wire bracket splint fixation	Ineligible diagnostic criteria
71	2021	ZHANG Yongtao	Clinical effect of Chinese medicine closed manipulation and repositioning in the treatment of ankle fracture	Ineligible diagnostic criteria
72	2021	ZHANG Yu	Observations on the efficacy of Zheng's maneuver combined with external application of Erhuangxin injury ointment in the treatment of acute ankle sprains in middle-aged and elderly people	Interventions were not up to standard
56	2021	Bolton, C	The Effects of Therapeutic Exercise With and Without Mobilization in Participants With Chronic Ankle Instability: A Randomized Controlled Trial	Other diagnostic criteria or interventions
55	2021	Burton, CA	The Examination of Repeated Self Mobilizations With Movement and Joint Mobilizations on Individuals With Chronic Ankle Instability	Ineligible diagnostic criteria
54	2021	CHEN Zhang	Treatment of 30 cases of old ankle sprains by mo-extension and kneading manipulation combined with point-probing and needle-canning method	Other diagnostic criteria or interventions
53	2021	Gogate, N	The effectiveness of mobilization with movement on pain, balance and function following acute and sub acute inversion ankle sprain-A randomized, placebo controlled trial	The article type does not match
52	2021	HU Hao	Comparative study on manipulative treatment of obsolete ankle sprains	The article type does not match
51	2021	JIN Xiangyu	Clinical observation on the treatment of old ankle sprains by combining the treatment of bone manipulation with elimination of blood stasis and bone grafting	The article type does not match
50	2021	Kim, HyunJoong	Short-term effects of joint mobilization with versus without voluntary movement in patients with chronic ankle instability: A single-blind randomized controlled trial	The article type does not match
62	2021	LEI Guiping	Clinical effect of traditional Chinese medicine bone-setting and tendon manipulation combined with external application of injury medicine in the treatment of ankle sprain	Other diagnostic criteria or interventions
49	2021	Li Huiwen	Therapeutic effect observation of Qinggong manipulation in treating old ankle sprain		Meeting the inclusion criteria
48	2021	LI Wenmao	Analysis of the efficacy of fascial manipulation in the treatment of chronic ankle instability	Interventions were not up to standard
65	2021	Liu M	Study on the clinical efficacy of acupuncture and massage in treating community patients with ankle sprains	Non-RCTs
47	2021	Rogan, S	Effect of finding-oriented manual therapy techniques on muscle activity and postural control in patients with chronic ankle instability - A randomized controlled feasibility study	The article type does not match
63	2021	Xu Luyong	Effects of acupuncture combined with tuina on ankle joint function and pain and swelling in patients with acute ankle sprain	Other diagnostic criteria or interventions
69	2021	YANG Huisheng	Effects of tuina massage combined with rehabilitation exercise on joint mobility of postoperative patients with ankle fracture	Full text not available
83	2020	Kou ZJ	Treatment of 30 cases of old ankle sprains by probing point acupuncture	The article type does not match
82	2020	LEI Zhen	Reflections on the treatment of acute ankle sprain with “shaking, pulling and poking” maneuver	Other diagnostic criteria or interventions
81	2020	Li Yan	Observation on the clinical efficacy of massage combined with electroacupuncture therapy in the treatment of frozen shoulder	Other diagnostic criteria or interventions
80	2020	LIANG Bin	Observation on the therapeutic effect of “small drop plate” maneuver combined with a-ultrasound in the treatment of chronic ankle sprains	Interventions were not up to standard
79	2020	McCallum	The Effect of Chiropractic Manipulation and Ankle Flossing on Ankle Range or Motion in Patients with Chronic Ankle Inversion Injury	The article type does not match
78	2020	Shin, HJ	Manipulative Therapy Plus Ankle Therapeutic Exercises for Adolescent Baseball Players with Chronic Ankle Instability: A Single-Blinded Randomized Controlled Trial	The article type does not match
77	2020	SHU Wentao	Observations on the therapeutic effect of Du's pulling and stretching ankle shaking maneuver combined with external application of Xiang Duo Xiu Blood San in the treatment of old ankle sprains		Meeting the inclusion criteria
76	2020	Walsh, BM	Exercise-Based Rehabilitation and Manual Therapy Compared With Exercise-Based Rehabilitation Alone in the Treatment of Chronic Ankle Instability: A Critically Appraised Topic	The article type does not match
75	2020	Zhang Bo	Observation on the clinical effect of bone-setting manipulation combined with extracorporeal shock wave in the treatment of chronic ankle sprain		Meeting the inclusion criteria
74	2020	Zhang Cheng	Observation on the rehabilitation effect of meridian massage combined with strength training on anterior ankle impingement syndrome	Full text not available
98	2019	GU Xiaohui	Microscopic anatomical repair of the total medial talofibular anterior ligament for chronic lateral ankle instability	The article type does not match
97	2019	Li Jianguo	Quantitative study and analysis of influencing factors in the treatment of lateral ankle sprain by shaking and poking manipulation[	The article type does not match
96	2019	Brandolini, Simone	Sport injury prevention in individuals with chronic ankle instability: Fascial Manipulation® versus control group: A randomized controlled trial	Ineligible diagnostic criteria
95	2019	Chen Yao	Analysis of the efficacy of conventional treatment combined with functional rehabilitation physical training on ankle injuries in junior high school students[	Other diagnostic criteria or interventions
94	2019	Geng Chengwu	Clinical study on the treatment of obsolete ankle joint injury with Tianchi injury school massage technique combined with anti-bruising cream	The article type does not match
93	2019	GUO Chao	Clinical study of foot and ankle regulation and balancing method under the guidance of diagnosis and treatment in the treatment of old ankle sprain	The article type does not match
92	2019	HUANG Xiaoyu	A study on the efficacy of acupuncture therapy combined with intramuscular effect patch on acute ankle sprain	The article type does not match
91	2019	Liang Guofu	Observation on the therapeutic effect of the treatment of obsolete ankle sprains with the combination of the physis and orthopedic manipulation and acupuncture	Interventions were not up to standard
90	2019	Shi, XJ	Does treatment duration of manual therapy influence functional outcomes for individuals with chronic ankle instability: A systematic review with meta-analysis?	The article type does not match
89	2019	Stathopoulos, N	Effectiveness of Mulligan's Mobilization With Movement Techniques on Range of Motion in Peripheral Joint Pathologies: A Systematic Review With Meta-analysis Between 2008 and 2018	The article type does not match
88	2019	Tang J	Research on Chinese medicine treatment of chronic ankle sprain	The article type does not match
87	2019	Westad, K	The effectiveness of Mulligan's mobilisation with movement (MWM) on peripheral joints in musculoskeletal (MSK) conditions: A systematic review	Other diagnostic criteria or interventions
86	2019	Wikstrom, EA	Six Sessions of Anterior-to-Posterior Ankle Joint Mobilizations Improve Patient-Reported Outcomes in Patients With Chronic Ankle Instability: A Critically Appraised Topic	Other diagnostic criteria or interventions
85	2019	YU Yihuo	Clinical study of Chinese medicine tendon management and bone-setting manipulation in the treatment of chronic ankle joint injury	Full text not available
84	2019	Zhai Dongwang	Clinical observation of 42 cases of obsolete ankle sprains treated with external ankle tendon manipulation combined with traditional Chinese medicine fumigation	Other diagnostic criteria or interventions
116	2018	CHEN Zhiwei	Meta-analysis of the efficacy of manual therapy for acute ankle sprain	The article type does not match
115	2018	Xing Yachen	Research on the recovery of maneuvers for sports injury rehabilitation in wushu athletes[	Ineligible diagnostic criteria
114	2018	YANG Li	Clinical observation and related indexes of ankle sprain	Ineligible diagnostic criteria
113	2018	YANG Yang	Observation on the efficacy of snap needles with manipulation in treating the sequelae of ankle sprain	Ineligible diagnostic criteria
112	2018	ZHAO Ting	Research progress of arthrotomy for chronic ankle instability	Interventions were not up to standard
111	2018	Beche, Aline Oliveira	Efeitos Imediatos da Manipulação e Mobilização em Jovens com Instabilidade Crónica de Tornozelo	Interventions were not up to standard
110	2018	Cao, YX	Surgical management of chronic lateral ankle instability: a meta-analysis	Ineligible diagnostic criteria
109	2018	CHEN Zhaojun	Musculoskeletal ultrasound observation of external ankle tendon manipulation in the treatment of 39 cases of old ankle sprains	Other diagnostic criteria or interventions
108	2018	CHEN Zhi-Wei	Meta-analysis of the efficacy of manual therapy for acute ankle sprain	Other diagnostic criteria or interventions
107	2018	Hidalgo, B	The immediate effects of two manual therapy techniques on ankle musculoarticular stiffness and dorsiflexion range of motion in people with chronic ankle rigidity: A randomized clinical trial	The article type does not match
106	2018	Kou Zhijun	Clinical research on the treatment of obsolete ankle sprains by exploratory acupuncture	The article type does not match
105	2018	Liu Songgang	Clinical study on the treatment of old ankle sprain by massage with expelling blood stasis and pain relief powder		Meeting the inclusion criteria
104	2018	Shao Tongde	Observation on the effect of 49 cases of obsolete ankle sprains treated with the orthopedic method combined with the fumigation of Erwu Erpi Tang	The article type does not match
103	2018	Stanek, J	Comparison of Compressive Myofascial Release and the Graston Technique for Improving Ankle-Dorsiflexion Range of Motion	The article type does not match
102	2018	WANG Linjue	Observation on clinical efficacy of Shenxingxuan combined with tendon manipulation in the treatment of chronic ankle instability	The article type does not match
101	2018	YANG Junlin	Clinical observation on qi stagnation and blood stasis evidence of old ankle sprain treated with external application of tendon manipulation combined with blood activation and pain relief powder	Full text not available
100	2018	YANG Yang	Observation on the efficacy of snap needles with manipulation in treating the sequelae of ankle sprain	Full text not available
99	2018	Yang, Yang	[Effects of intradermal needling combined with tuina on ankle sprain sequelae].	Other diagnostic criteria or interventions
132	2017	Ding M	Acupuncture and moxibustion with Pingle maneuver for the treatment of old ankle sprains	The article type does not match
131	2017	WANG Bo	Treatment of 30 cases of old ankle sprains with Rijin Zhengbao manipulation combined with YiHua distraction	Interventions were not up to standard
130	2017	Wang Xianze	Therapeutic effect observation of obsolete ankle sprain via small needle knife with exercise therapy	Interventions were not up to standard
129	2017	Zhang Liang	Zheng's Tui Na manipulation combined with adhesive plaster support tape for the treatment of acute sprains of the ankle joint in youth soccer players	Ineligible diagnostic criteria
128	2017	CHEN Zhaojun	Clinical study of Qinggong external ankle tendon manipulation in the treatment of obsolete ankle joint injury	Other diagnostic criteria or interventions
127	2017	Kamali, F	The immediate effect of talocrural joint manipulation on functional performance of 15-40 years old athletes with chronic ankle instability: A double-blind randomized clinical trial	The article type does not match
126	2017	Li Yongheng	Clinical efficacy observation of outer ankle tendon manipulation in the treatment of Chronic ankle sprain		Meeting the inclusion criteria
125	2017	LIN Shihao	Clinical observation on the treatment of obsolete ankle sprains by o manipulation		Meeting the inclusion criteria
124	2017	LU Peng	Observation of the efficacy of small needle knife with manipulation restoration and external application of traditional Chinese medicine in the treatment of old ankle sprain	Records removed for other reasons
123	2017	Powden, CJ	The Effect of 2 Forms of Talocrural Joint Traction on Dorsiflexion Range of Motion and Postural Control in Those With Chronic Ankle Instability	The article type does not match
122	2017	REN Xingrong	Sun Yingxia's experience in treating old ankle sprains	The article type does not match
120	2017	Wikstrom, EA	Predicting Manual Therapy Treatment Success in Patients With Chronic Ankle Instability: Improving Self-Reported Function	Other diagnostic criteria or interventions
121	2017	Wikstrom, EA	Predicting balance improvements following STARS treatments in chronic ankle instability participants	Records removed for other reasons
119	2017	Xue Baocai	Orthopedic manipulation combined with fumigation formula for the treatment of 32 cases of obsolete ankle sprain	Other diagnostic criteria or interventions
118	2017	Yang Zantao	n the application of traditional Chinese medicine maneuvers and millibladed needles in ankle sprains	Full text not available
117	2017	YUAN Bin	Diagnostic and therapeutic progress of upper tibiofibular joint dislocation	Full text not available
141	2016	AWUTI AIKMU	Observation on therapeutic effect of palace bone-setting manipulation in the treatment of obsolete ankle sprain	Interventions were not up to standard
140	2016	CHEN Kefe	Manipulation correction with traditional Chinese medicine fumigation in the treatment of 23 cases of obsolete ankle sprains	Ineligible diagnostic criteria
139	2016	Chen Zhaojun	Clinical observation and preliminary investigation of the mechanism of Professor Sun Shu-chun's external ankle tendon manipulation in the treatment of old ankle sprains		Meeting the inclusion criteria
138	2016	Fan Qinghong	Clinical study of Zhan's orthopedic manipulation with Chinese herbal fumigation in the treatment of old ankle sprain		Meeting the inclusion criteria
137	2016	FU Wenbo	A case-control study of shaking and plucking and poking maneuvers for the treatment of old ankle sprains	Other diagnostic criteria or interventions
142	2016	Gustavo Plaza-Manzano	Manual therapy in joint and nerve structures combined with exercises in the treatment of recurrent ankle sprains: A randomized, controlled trial	The article type does not match
136	2016	Leech, KA	Effects of Locomotor Exercise Intensity on Gait Performance in Individuals With Incomplete Spinal Cord Injury	The article type does not match
135	2016	Li Xijin	Comparison of clinical efficacy between orthopedic manipulation and Chinese medicine fumigation in the treatment of old ankle sprains		Meeting the inclusion criteria
134	2016	Xiang Shu	Research progress of Chinese medicine treatment of late ankle sprain	Other diagnostic criteria or interventions
133	2016	YUAN Shuai	Clinical efficacy analysis of “tendon stagnation and bone error” manipulation with warm needle in the treatment of old ankle sprain	Non-RCTs
154	2015	Huang S-W	Comprehensive treatment of acute ankle sprain in 42 cases	The article type does not match
153	2015	Bian Q	Finite element analysis of the stability of soft tissue to the osteotomy end after minimally invasive osteotomy manipulative bunion revisio	Other diagnostic criteria or interventions
152	2015	CHEN Bin	bservations on the efficacy of massage with Chinese medicine fumigation in the treatment of obsolete ankle sprain(In English)	Ineligible diagnostic criteria
151	2015	Cruz-Díaz, D	Effects of joint mobilization on chronic ankle instability: a randomized controlled trial	Interventions were not up to standard
150	2015	da Silva, JT	Neural mobilization promotes nerve regeneration by nerve growth factor and myelin protein zero increased after sciatic nerve injury	Interventions were not up to standard
149	2015	Grindstaff, TL	Fibular taping does not alter lower extremity spinal reflex excitability in individuals with chronic ankle instability	The article type does not match
148	2015	LIU Baoxin	Clinical study on the treatment of obsolete ankle sprain by small needle knife with exercise tendon therapy	Interventions were not up to standard
147	2015	Marrón-Gómez, D	The effect of two mobilization techniques on dorsiflexion in people with chronic ankle instability	The article type does not match
146	2015	Sang Dou	Clinical effect analysis of orthopedic manipulation combined with external application of orthopedic dispersal in the treatment of obsolete ankle sprain	The article type does not match
145	2015	SUN Qi	Observation on the efficacy of compound manipulation combined with traditional Chinese medicine fumigation in the treatment of obsolete ankle sprain	The article type does not match
144	2015	WU Bin	Treatment of 50 cases of old ankle sprains by prone position ankle joint dial extension method with tendon manipulation	Records removed for other reasons
143	2015	Yuan Biao	Clinical efficacy study of triple therapy in treating chronic ankle instability
164	2014	Gao Jing	Research on the efficacy of arthrotomy with tuina and rehabilitation training on chronic ankle injury in college athletes	The article type does not match
163	2014	Harkey, M	The Immediate Effects of an Anterior-to-Posterior Talar Mobilization on Neural Excitability, Dorsiflexion Range of Motion, and Dynamic Balance in Patients With Chronic Ankle Instability	The article type does not match
162	2014	LIU Rui-Qin	A randomized parallel-controlled study of massage combined with traditional Chinese medicine fumigation for the treatment of old ankle sprains	Non-RCTs
161	2014	Liu Yixian	Clinical efficacy observation of Chinese medicine treatment program for ankle sprain (chronic ankle instability)	Records removed for other reasons
160	2014	Loudon, JK	The efficacy of manual joint mobilisation/manipulation in treatment of lateral ankle sprains: a systematic review	Records removed for other reasons
159	2014	WEN Zhenyu	Traditional Chinese medicine rehabilitation for 48 cases of old ankle sprain	Other diagnostic criteria or interventions
158	2014	XUE Bin	Clinical analysis of Wei's injury method for treatment of old ankle sprain	No relevant outcomes
157	2014	ZHANG Hongchuan	Observation on the efficacy of orthopedic manipulation combined with external application of orthopedic powder in the treatment of obsolete ankle sprain	Non-RCTs
156	2014	Zhang Meihua	Observation of efficacy and nursing care of obsolete ankle sprain treated by tuina supplemented with ultrasound therapy	Other diagnostic criteria or interventions
155	2014	Zhou Suling	Clinical study of external fixator for treatment of ankle instability after ankle fracture dislocation revision	Other diagnostic criteria or interventions
173	2013	Peng J	Final report of the study on standardizing the operation of common external treatment techniques in Chinese medicine	The article type does not match
172	2013	Chou, E	Lower leg neuromuscular changes following fibular reposition taping in individuals with chronic ankle instability	Interventions were not up to standard
171	2013	Ding Honglei	Clinical study on the treatment of acute external ankle sprain by shaking and poking maneuver	Other diagnostic criteria or interventions
170	2013	Li Jingyuan	Clinical observation on 164 cases of stale ankle sprains treated by manipulation combined with acupuncture and external application of traditional Chinese medicine	Interventions were not up to standard
169	2013	WANG Xiaofeng	Manipulation with fire attack therapy for 68 cases of old ankle sprain	Records removed for other reasons
168	2013	Wheeler, TJ	Fibular taping does not influence ankle dorsiflexion range of motion or balance measures in individuals with chronic ankle instability	Records removed for other reasons
167	2013	Xie Jun	Warming manipulation and massage combined with traditional Chinese medicine fumigation in the treatment of 30 cases of old ankle sprains	Records removed for other reasons
166	2013	Zhang Maoliang	Observation on therapeutic effect of manipulation with acupoint injection in the treatment of old ankle sprain	Other diagnostic criteria or interventions
165	2013	Zou Yunbin	A randomized controlled study of resuming stabbing A-shi point as the main treatment for acute ankle sprain	Non-RCTs
177	2012	Beazell, JR	Effects of a Proximal or Distal Tibiofibular Joint Manipulation on Ankle Range of Motion and Functional Outcomes in Individuals With Chronic Ankle Instability	Interventions were not up to standard
176	2012	LI Junhai	A case-control study of orthopedic manipulation and traditional Chinese medicine fumigation in the treatment of old ankle sprains		Meeting the inclusion criteria
175	2012	WANG Min	Traditional Chinese medicine combined with ozone in the treatment of old ankle sprain	The article type does not match
174	2012	Xu Chao	nheritance of researcher Zhang Tao's experience in manipulation and massage	Other diagnostic criteria or interventions
181	2011	Gao Jinghua	Treatment of 34 cases of old ankle sprains by shaking and poking manipulation	The article type does not match
180	2011	WU QING-TIAN	Clinical study on the treatment of soft tissue injuries with topical “Wan Ying Pain Relieving Oil”	Interventions were not up to standard
179	2011	Grindstaff, T	Immediate effects of a tibiofibular joint manipulation on lower extremity H-reflex measurements in individuals with chronic ankle instability	The article type does not match
178	2011	Hoch, M	Joint Mobilization Improves Spatiotemporal Postural Control and Range of Motion in Those with Chronic Ankle Instability	The article type does not match
183	2010	Lv Youkui	Comparison of the efficacy of manipulation and traditional Chinese medicine fumigation in the treatment of old ankle sprains	Records removed for other reasons
182	2010	Medical Advisory Secretariat	Stress echocardiography for the diagnosis of coronary artery disease: an evidence-based analysis	The article type does not match
185	2009	Fisher, BE	Identification of potential neuromotor mechanisms of manual therapy in patients with musculoskeletal disablement: rationale and description of a clinical trial	Other diagnostic criteria or interventions
184	2009	Liu Haiquan	Clinical observation on 72 cases of old ankle sprains treated by regulating meridian tendon manipulation with traditional Chinese medicine fumigation	Non-RCTs
186	2007	JIANG Zhong	Acute ankle sprain treated by massage with traditional Chinese medicine fumigation in 38 cases	Other diagnostic criteria or interventions
188	2004	XIA Xiongzhi	Traditional Chinese medicine treatment of chronic swelling in late ankle sprain[J]. Practical Chinese and Western Medicine Clinic	Ineligible diagnostic criteria
187	2004	ZHANG Shipeng	Treatment of 197 cases of old ankle sprains by fumigation with manipulation of Erwusan	Other diagnostic criteria or interventions
189	2003	Li Jinbao	Observation on the therapeutic effect of 30 cases of acute ankle sprain treated by squeezing maneuver	The article type does not match
192	2002	GUO Hongwang	Reconstruction of old ruptured lateral ankle ligaments with peroneal membrane flap in reverse transfer position	The article type does not match
191	2002	LI Qijin	Treatment of obsolete ankle sprains with Chinese medicine fumigation and massage	The article type does not match
190	2002	Nowak, Kasia Natalia	The Effectiveness of Combining Ankle and Pelvic Manipulation Versus Ankle Manipulation Alone in the Management of Chronic Achilles Tendinitis	The article type does not match
194	2000	LIN Yingqiang	Observation on the efficacy of 60 cases of acute ankle sprains treated by squeezing maneuver	Other diagnostic criteria or interventions
193	2000	WU Shan	Treatment of 47 cases of old ankle sprain by squeezing method	Interventions were not up to standard
195	1997	Yao Jinglin	Analysis of the efficacy of 143 cases of acute and chronic ankle sprains treated by TDP + orthopedic water + massage	Other diagnostic criteria or interventions
