# Supplementary material for: Efficacy and safety of Tuina (Chinese Therapeutic Massage) for chronic ankle instability: A systematic review and meta-analysis of randomized controlled trials
Source: PLoS One. 2025 Jun 6;20(6):e0321771. doi: 10.1371/journal.pone.0321771 (PMC12143534; doi:10.1371/journal.pone.0321771)
Supplement: S2 File — (ZIP) [file pone.0321771.s004.zip]

Archive with 13 entries (13 files):
- 1.正骨手法与中药熏洗治疗陈旧性踝关节扭伤的临床疗效比较_李西晋.pdf
- 2.正骨手法与中药熏洗治疗陈旧性踝关节扭伤的病例对照研究_李俊海.pdf
- 3.正骨理筋手法联合体外冲击波...性踝关节扭伤的临床疗效观察_张博.pdf
- 4.詹氏正骨手法配合中药薰药治...陈旧性踝关节扭伤的临床研究_范青红.pdf
- 5.外踝理筋手法治疗陈旧性踝关节扭伤临床疗效观察_李永恒.pdf
- 6.推拿配合祛瘀止痛散治疗陈旧性踝关节扭伤的临床研究_刘松刚.pdf
- 7.孙树椿教授外踝理筋手法治疗...关节扭伤临床观察及机理初探_陈兆军.pdf
- 8.手法配合康复训练治疗陈旧性踝关节损伤的疗效分析_洪志群.pdf
- 9.清宫外踝理筋手法结合中药熏...疗陈旧性踝关节扭伤疗效观察_吴俊德.pdf
- 10.清宫手法治疗陈旧性踝关节扭伤的疗效观察_李慧文.pdf
- 11.理筋正骨手法治疗陈旧性踝关节扭伤的临床观察_林世豪.pdf
- 12.杜氏拔伸摇踝手法配合香独活...疗陈旧性踝关节扭伤疗效观察_舒文韬.pdf
- 13.Manual therapy in joint and nerve structures combined with exercises in the treatment of recurrent ankle.pdf
